# Supplementary material for: Characterization of the Microbiome at the World’s Largest Potable Water Reuse Facility
Source: Front Microbiol. 2018 Oct 26;9:2435. doi: 10.3389/fmicb.2018.02435 (PMC6212505; doi:10.3389/fmicb.2018.02435)
Supplement: Supplementary file 1 [file Table_1.XLSX]

## Sheet: rRNA Gene Summaries
	Samples Passed QC	Total (Sequences)		Total sOTUs	Min	Max	Median	Mean	StdDev
Dataset
Bacteria/archaea	131	1845187		5104	171	241331	9198	14085	23408
Eucarya	89	285832		734	108	144377	1022	3212	15168
All (Combined)	132	3175352		11790	109	561127	15914	24056	50518
SampleID	Bacteria /Archaea	sOTU Count	SampleID	Eucarya	sOTU Count	SampleID	Combined	sOTU Count
Extraction.Blank.1.DNA	7001	371	Extraction.Blank.1.DNA	1068	53	Extraction.Blank.1.DNA	14414	907
Extraction.Blank.1.RNA	6054	712	Extraction.Blank.1.RNA	955	132	Extraction.Blank.1.RNA	10637	1611
Extraction.Blank.2.DNA	9104	976	Extraction.Blank.2.DNA	879	133	Extraction.Blank.2.DNA	15077	2169
Extraction.Blank.2.RNA	9198	1062	Extraction.Blank.2.RNA	1150	164	Extraction.Blank.2.RNA	15861	2324
Extraction.Blank.3.DNA	9788	310	Extraction.Blank.3.DNA	113	34	Extraction.Blank.3.DNA	19705	747
Extraction.Blank.3.RNA	4384	766	Extraction.Blank.3.RNA	833	95	Extraction.Blank.3.RNA	8699	1697
EXTRACTION.BLANK.A	4313	141	Filter.Blank.1.DNA	884	42	EXTRACTION.BLANK.A	6252	237
EXTRACTION.BLANK.B	12634	256	Filter.Blank.1.RNA	523	57	EXTRACTION.BLANK.B	11872	434
EXTRACTION.BLANK.C	3206	145	Filter.Blank.2.DNA	260	28	EXTRACTION.BLANK.C	4205	236
Extraction.Blank.NoRT.RNA	730	54	Filter.Blank.2.RNA	238	53	Extraction.Blank.NoRT.RNA	1074	105
Filter.Blank.1.DNA	9881	437	Filter.Blank.3.DNA	274	27	Filter.Blank.1.DNA	16736	918
Filter.Blank.1.RNA	14092	625	Filter.Blank.3.RNA	3189	32	Filter.Blank.1.RNA	25355	1407
Filter.Blank.2.DNA	6699	259	FILTER.BLANK.D	114	9	Filter.Blank.2.DNA	13047	525
Filter.Blank.2.RNA	4601	517	Filter.Blank.NoRT.RNA	189	23	Filter.Blank.2.RNA	7801	1122
Filter.Blank.3.DNA	9334	175	MF.Biofilm.1.DNA	743	113	Filter.Blank.3.DNA	15346	383
Filter.Blank.3.RNA	5763	345	MF.Biofilm.1.RNA	930	116	Filter.Blank.3.RNA	12412	756
FILTER.BLANK.A	5299	251	MF.Biofilm.2.DNA	1519	161	FILTER.BLANK.A	6918	429
FILTER.BLANK.B	1792	113	MF.Biofilm.2.RNA	456	89	FILTER.BLANK.B	1877	193
FILTER.BLANK.C	5892	153	MF.Biofilm.3.DNA	1261	151	FILTER.BLANK.C	5371	254
FILTER.BLANK.D	4423	137	MF.Biofilm.3.RNA	701	123	FILTER.BLANK.D	4877	276
Filter.Blank.NoRT.RNA	2663	132	MF.Biofilm.4.DNA	165	23	Filter.Blank.NoRT.RNA	4377	274
FPW.A	10685	197	MFE.1.DNA	108	31	FPW.A	13084	372
FPW.B	10531	286	MFE.1.RNA	112	42	FPW.B	9069	490
FPW.C	2912	140	MFE.2.RNA	191	67	FPW.C	2366	196
MF.Biofilm.1.DNA	7718	1007	MFE.4.DNA	132	56	MF.Biofilm.1.DNA	13925	2110
MF.Biofilm.1.NoRT.RNA	10457	854	MFE.4.RNA	726	121	MF.Biofilm.1.NoRT.RNA	19061	1795
MF.Biofilm.1.RNA	15312	1337	MFE.NoRT.RNA	118	12	MF.Biofilm.1.RNA	25071	2793
MF.Biofilm.2.DNA	15376	1366	MFF.1.DNA	2421	283	MF.Biofilm.2.DNA	28390	3065
MF.Biofilm.2.RNA	10228	1134	MFF.1.RNA	3536	198	MF.Biofilm.2.RNA	17558	2365
MF.Biofilm.3.DNA	11344	1160	MFF.2.DNA	1366	224	MF.Biofilm.3.DNA	21100	2596
MF.Biofilm.3.RNA	4792	1077	MFF.2.RNA	3972	214	MF.Biofilm.3.RNA	8777	2314
MF.Biofilm.4.DNA	2316	296	MFF.3.DNA	2656	279	MF.Biofilm.4.DNA	3518	541
MF.Biofilm.4.RNA	9476	166	MFF.3.RNA	4063	252	MF.Biofilm.4.RNA	12832	365
MFE.1.DNA	14714	341	MFF.4.DNA	2207	280	MFE.1.DNA	25986	709
MFE.1.RNA	16177	295	MFF.4.RNA	144377	567	MFE.1.RNA	22689	577
MFE.2.DNA	14516	312	MFF.NoRT.RNA	289	93	MFE.2.DNA	24118	685
MFE.2.RNA	12236	273	PosC.NoRT.RNA	2498	26	MFE.2.RNA	16279	567
MFE.3.DNA	13954	363	Q1.1.DNA	977	178	MFE.3.DNA	24074	735
MFE.3.RNA	16495	234	Q1.1.RNA	1868	235	MFE.3.RNA	22081	473
MFE.4.DNA	9589	433	Q1.2.DNA	2548	265	MFE.4.DNA	15967	923
MFE.4.RNA	11142	1197	Q1.2.RNA	6507	337	MFE.4.RNA	19312	2525
MFE.A	38829	243	Q1.2016.1.DNA	2262	231	MFE.A	63851	475
MFE.B	35361	219	Q1.2016.2.DNA	1861	210	MFE.B	58191	421
MFE.C	24902	941	Q1.2016.3.DNA	2482	255	MFE.C	37294	1900
MFE.NoRT.RNA	2252	117	Q1.3.DNA	1946	241	MFE.NoRT.RNA	3622	244
MFF.1.DNA	13641	1745	Q1.3.RNA	1769	209	MFF.1.DNA	26349	4086
MFF.1.RNA	5968	1173	Q1.4.DNA	1022	188	MFF.1.RNA	13705	2579
MFF.2.DNA	7907	1371	Q1.4.RNA	4251	266	MFF.2.DNA	16259	3270
MFF.2.RNA	5800	1158	Q1.A	3325	278	MFF.2.RNA	13733	2623
MFF.3.DNA	14024	1737	Q1.B	2653	264	MFF.3.DNA	26160	4063
MFF.3.RNA	6825	1272	Q1.C	2439	255	MFF.3.RNA	15321	2860
MFF.4.DNA	11963	1627	Q1.NoRT.RNA	3189	282	MFF.4.DNA	21772	3771
MFF.4.RNA	241331	3513	RO.Biofilm.Alt.3.DNA	212	41	MFF.4.RNA	561127	8641
MFF.NoRT.RNA	15882	1525	RO.Biofilm.Alt.3.RNA	130	43	MFF.NoRT.RNA	24320	3204
NEG.C.1	326	42	RO.Biofilm.Alt.4.RNA	1810	206	NEG.C.1	550	87
NEG.C.2	171	20	RO.Biofilm.Sept2017.1.DNA	665	49	NEG.C.2	224	33
NEG.C.3	383	12	RO.Biofilm.Sept2017.1.NoRT.RNA	239	47	NEG.C.3	1160	28
NegC.NoRT.RNA	455	24	RO.Biofilm.Sept2017.1.RNA	2349	66	NegC.NoRT.RNA	652	38
PosC.NoRT.RNA	6067	170	RO.Biofilm.Sept2017.2.DNA	217	35	PosC.NoRT.RNA	11740	316
Q1.1.DNA	3207	898	RO.Biofilm.Sept2017.2.RNA	2890	66	Q1.1.DNA	7048	2154
Q1.1.RNA	1646	579	RO.Biofilm.Sept2017.3.DNA	455	48	Q1.1.RNA	5540	1653
Q1.2.DNA	9261	1496	RO.Biofilm.Sept2017.3.RNA	2099	61	Q1.2.DNA	18547	3517
Q1.2.RNA	7999	1224	RO.Biofilm.Sept2017.4.DNA	244	48	Q1.2.RNA	19566	2959
Q1.2016.1.DNA	9764	1561	RO.Biofilm.Sept2017.4.RNA	2743	62	Q1.2016.1.DNA	21077	3709
Q1.2016.2.DNA	7709	1368	RO.Biofilm.Sept2017.5.DNA	256	41	Q1.2016.2.DNA	16621	3285
Q1.2016.3.DNA	13177	1668	RO.Biofilm.Sept2017.5.RNA	2185	51	Q1.2016.3.DNA	26852	4005
Q1.3.DNA	7265	1353	ROP.1.RNA	678	74	Q1.3.DNA	14101	3141
Q1.3.RNA	1754	601	ROP.2.RNA	4834	56	Q1.3.RNA	5076	1545
Q1.4.DNA	3226	901	ROP.3.RNA	1061	110	Q1.4.DNA	7351	2259
Q1.4.RNA	6826	1179	ROP.4.RNA	714	20	Q1.4.RNA	16606	2780
Q1.A	66871	2977	ROP.A	159	27	Q1.A	113189	7079
Q1.B	59664	2863	ROP.B	383	38	Q1.B	95351	6663
Q1.C	59668	2845	ROP.C	311	44	Q1.C	93151	6504
Q1.NoRT.RNA	13387	1678	UVP.1.DNA	649	83	Q1.NoRT.RNA	25300	4009
RO.Biofilm.Alt.1.DNA	10845	276	UVP.1.RNA	653	90	RO.Biofilm.Alt.1.DNA	22173	580
RO.Biofilm.Alt.1.NoRT.RNA	2101	78	UVP.2.DNA	1089	51	RO.Biofilm.Alt.1.NoRT.RNA	4507	158
RO.Biofilm.Alt.1.RNA	6665	221	UVP.2.RNA	1556	220	RO.Biofilm.Alt.1.RNA	12763	415
RO.Biofilm.Alt.2.DNA	9161	275	UVP.3.RNA	1803	83	RO.Biofilm.Alt.2.DNA	19056	564
RO.Biofilm.Alt.2.RNA	12358	328	UVP.4.DNA	662	39	RO.Biofilm.Alt.2.RNA	24010	659
RO.Biofilm.Alt.3.DNA	1402	232	UVP.4.RNA	4926	331	RO.Biofilm.Alt.3.DNA	2272	507
RO.Biofilm.Alt.3.RNA	9437	371	ZYMO.CONTROL.1	644	9	RO.Biofilm.Alt.3.RNA	18907	703
RO.Biofilm.Alt.4.DNA	5167	289	ZYMO.CONTROL.2	555	10	RO.Biofilm.Alt.4.DNA	11690	554
RO.Biofilm.Alt.4.RNA	8311	1182	ZYMO.CONTROL.3	1389	10	RO.Biofilm.Alt.4.RNA	14643	2583
RO.Biofilm.Sept2017.1.DNA	13181	526	ZYMO.STD.1.DNA	2500	27	RO.Biofilm.Sept2017.1.DNA	22821	1071
RO.Biofilm.Sept2017.1.NoRT.RNA	10911	424	ZYMO.STD.2.DNA	2471	28	RO.Biofilm.Sept2017.1.NoRT.RNA	16931	870
RO.Biofilm.Sept2017.1.RNA	12682	507	ZYMO.STD.3.DNA	2691	31	RO.Biofilm.Sept2017.1.RNA	21390	1044
RO.Biofilm.Sept2017.2.DNA	6406	368				RO.Biofilm.Sept2017.2.DNA	10479	798
RO.Biofilm.Sept2017.2.RNA	12243	488				RO.Biofilm.Sept2017.2.RNA	21695	1036
RO.Biofilm.Sept2017.3.DNA	12649	476				RO.Biofilm.Sept2017.3.DNA	21278	1048
RO.Biofilm.Sept2017.3.RNA	14305	518				RO.Biofilm.Sept2017.3.RNA	23828	1070
RO.Biofilm.Sept2017.4.DNA	5838	350				RO.Biofilm.Sept2017.4.DNA	10794	844
RO.Biofilm.Sept2017.4.RNA	11809	484				RO.Biofilm.Sept2017.4.RNA	21477	1048
RO.Biofilm.Sept2017.5.DNA	7652	391				RO.Biofilm.Sept2017.5.DNA	14074	858
RO.Biofilm.Sept2017.5.RNA	7489	388				RO.Biofilm.Sept2017.5.RNA	13926	866
ROF.A	37441	163				ROF.A	61398	342
ROF.B	33729	194				ROF.B	54285	385
ROF.C	34836	149				ROF.C	57019	289
ROP.1.RNA	5510	565				ROP.1.RNA	9435	1168
ROP.2.RNA	2534	368				ROP.2.RNA	9108	740
ROP.3.RNA	6827	581				ROP.3.RNA	11715	1246
ROP.4.RNA	194	93				ROP.4.RNA	1008	182
ROP.A	26973	918				ROP.A	35418	1614
ROP.B	32047	813				ROP.B	37336	1495
ROP.C	18800	866				ROP.C	24591	1656
ROP.NoRT.RNA	211	24				ROP.NoRT.RNA	224	38
UVF.A	11693	433				UVF.A	12578	800
UVF.B	22647	606				UVF.B	26945	1087
UVF.C	19757	628				UVF.C	25743	1074
UVP.1.DNA	12098	630				UVP.1.DNA	20422	1393
UVP.1.RNA	5308	749				UVP.1.RNA	9687	1576
UVP.2.DNA	5026	260				UVP.2.DNA	10609	596
UVP.2.RNA	8570	1077				UVP.2.RNA	14947	2410
UVP.3.RNA	6795	434				UVP.3.DNA	109	72
UVP.4.DNA	4185	183				UVP.3.RNA	14112	909
UVP.4.RNA	14436	1636				UVP.4.DNA	9674	429
UVP.A	20441	260				UVP.4.RNA	30204	3944
UVP.B	7453	170				UVP.A	31382	436
UVP.C	1509	136				UVP.B	9051	272
UVP.NoRT.RNA	924	89				UVP.C	2249	236
ZYMO.CONTROL.1	21667	111				UVP.NoRT.RNA	1810	200
ZYMO.CONTROL.2	23777	125				ZYMO.CONTROL.1	27954	220
ZYMO.CONTROL.3	44806	168				ZYMO.CONTROL.2	29131	217
ZYMO.STD.1.DNA	8586	168				ZYMO.CONTROL.3	58257	297
ZYMO.STD.2.DNA	7985	177				ZYMO.STD.1.DNA	16332	332
ZYMO.STD.3.DNA	8811	198				ZYMO.STD.2.DNA	15334	357
						ZYMO.STD.3.DNA	17401	408

## Sheet: Total Extractable DNA
Summary of Total DNA or cDNA Quantities Extracted
Sample Site	October 2016a	July 2017a
Q1	1604	4524
Q1 (cDNA)	-	33
MFF	-	4599
MFF (cDNA)	-	58
MFE	BDLb	53
ROF	BDLb	-
ROP	BDLb	22
UVF	BDLb	-
UVP	5.8	22
MF Biofilm	-	2150
MF Biofilm (cDNA)	-	3
RO Biofilm	-	4066
RO Biofilm (cDNA)	-	5
FPW	BDLb	-
aQuantities given in nanograms (ng).
bBelow Detectable Limit (BDL) of Quantification Assay.
- indicates not measured (no sampling conducted)

## Sheet: Filter Volumes
Sample Site	October 2016a	July 2017a
Q1	60	100
MFF	-	100
MFE	60	100
ROF	60	-
ROP	60	-
UVF	80	-
UVP	80	100
FPW	60	-
aQuantities given in liters (L)

## Sheet: CosmosID Summaries
	Database	Bacteria	Fungi	Protists	ARG	Total Reads (in bp)
Sample
Q1 (2016)		2180	9	13	203	82322710
Q1 (2017)		1864	24	38	163	80673540
Q1 (2017, cDNA)		1638	24	31	134	99875392
MFF		1791	26	29	163	57928832
MFF (cDNA)		2067	30	32	192	87355740
MF		1445	19	26	163	47210676
MF (cDNA)		1317	19	18	163	74664116
MFE		286	13	12	7	51792512
RO		821	16	22	33	39971960
RO (cDNA)		743	15	20	28	65072634
